# Supplementary material for: Synthesis of Novel Polymer-Assisted Organic-Inorganic Hybrid Nanoflowers and Their Application in Cascade Biocatalysis
Source: Molecules. 2023 Jan 14;28(2):839. doi: 10.3390/molecules28020839 (PMC9864776; doi:10.3390/molecules28020839)
Supplement: Supplementary file 1 [file molecules-28-00839-s001.zip]

Archive with 1 entries (1 files):
- molecules-2028754-supplementary.pdf
